# Supplementary material for: Shared and differentiated motor skill impairments in children with dyslexia and/or attention deficit disorder: From simple to complex sequential coordination
Source: PLoS One. 2017 May 19;12(5):e0177490. doi: 10.1371/journal.pone.0177490 (PMC5438138; doi:10.1371/journal.pone.0177490)
Supplement: S1 Dataset — (XLSX) [file pone.0177490.s001.xlsx]

## Sheet: AVENGER SUPER MASTER BETA DATA 
		Demographics				Academic		Conners 3		Grooved Pegboard Test								LTT UniSeq - DH - Time 1						LTT UniSeq - NDH - Time 1						LTT BiBal - Time 1						LTT BiUnbal - Time 1							LTT UniSeq - NDH - Time 2						LTT UniSeq - DH - Time 2
Subject	Group	AgeYears	Sex	Handedness_Score	TONI_Index	Spelling_AGE_STND	Pseudo_AGE_STND	IN_T	HYIM_T	DH_In_1stTrial	DH_Out_1stTrial	NDH_In_1stTrial	NDH_Out_1stTrial	NDH_In_2ndTrial	NDH_Out_2ndTrial	DH_In_2ndTrial	DH_Out_2ndTrial	A_R_SEQ1_1A_MISSES	A_R_SEQ1_1A_PERSEVERATIVE	A_R_SEQ1_1A_UNIMANUAL	A_R_SEQ1_1A_BALANCE	A_R_SEQ1_1A_SEQUENCE	A_R_SEQ1_1A_SCORE	B_L_SEQ1_1A_MISSES	B_L_SEQ1_1A_PERSEVERATIVE	B_L_SEQ1_1A_UNIMANUAL	B_L_SEQ1_1A_BALANCE	B_L_SEQ1_1A_SEQUENCE	B_L_SEQ1_1A_SCORE	C_BI_BAL1_1A_MISSES	C_BI_BAL1_1A_PERSEVERATIVE	C_BI_BAL1_1A_UNIMANUAL	C_BI_BAL1_1A_BALANCE	C_BI_BAL1_1A_SEQUENCE	C_BI_BAL1_1A_SCORE	D_BI_UNBAL1_1A_MISSES	D_BI_UNBAL1_1A_PERSEVERATIVE	D_BI_UNBAL1_1A_UNIMANUAL	D_BI_UNBAL1_1A_BALANCE	D_BI_UNBAL1_1A_SEQUENCE	D_BI_UNBAL1_1A_SCORE	D_BI_UNBAL1_2A_TAPS	B_L_SEQ2_1A_MISSES	B_L_SEQ2_1A_PERSEVERATIVE	B_L_SEQ2_1A_UNIMANUAL	B_L_SEQ2_1A_BALANCE	B_L_SEQ2_1A_SEQUENCE	B_L_SEQ2_1A_SCORE	A_R_SEQ2_1A_MISSES
4003	3	15	1	24	104	74	80	84	77	59	18	76	20	65	18	55	14	0	0	0	0	3	105	0	0	0	0	1	88	0	0	1	1	3	38	0	0	2	0	2	26	15	5	0	0	0	0	96	0
4005	1	16	2	22	104	61	104	58	62	57	21	57	20	53	16	53	18	0	0	0	0	2	86	0	0	0	0	2	68	0	0	0	1	0	41	0	0	0	0	1	22	11	0	1	0	0	1	93	0
4006	1	17	1	26	91	59	70	70	51	51	19	51	18	47	17	46	16	0	0	0	0	4	79	0	0	0	0	2	113	0	0	0	0	7	52	0	0	0	1	0	25	14	0	0	0	0	3	114	0
4008	2	17	2	18	92	97	104	78	82	65	22	68	23	66	18	56	17	0	0	0	0	2	125	0	1	0	0	2	103	2	0	0	2	3	42	0	0	1	1	2	27	17	0	0	0	0	2	118	0
4009	2	17	2	19	90	67	94	85	68	65	20	62	20	61	17	49	16	0	1	0	0	2	143	0	0	0	0	0	130	3	0	4	1	8	68	1	1	1	3	3	16	11	1	0	0	0	1	123	0
4010	1	18	1	19	91	74	92	59	47	51	18	51	15	49	14	55	16	0	0	0	0	16	118	0	0	0	0	3	120	0	0	0	2	4	70	0	1	0	3	2	33	17	0	0	0	0	2	140	0
4015	2	15	1	20	90	66	104	90	69	73	22	92	19	71	20	66	21	2	0	0	0	3	87	0	0	0	0	3	86	1	0	3	2	5	26	0	0	2	0	2	26	17	0	1	0	0	1	93	0
4023	3	14	1	25	87	69	53	77	56	68	24	81	31	69	27	64	24	0	0	0	0	2	130	0	0	0	0	3	105	1	0	2	1	2	89	0	0	3	0	3	34	22	0	0	0	0	1	112	0
4025	1	14	2	18	97	73	91	57	50	54	18	69	20	65	19	54	17	0	0	0	0	3	98	1	0	0	0	3	91	0	1	3	5	9	30	0	0	4	1	5	18	17	1	0	0	0	2	96	0
4027	1	14	2	25	104	77	65	46	42	61	22	60	20	53	19	48	20	0	0	0	0	3	103	0	1	0	0	2	104	1	0	2	1	2	63	0	0	0	0	1	34	16	0	0	0	0	1	112	0
4028	1	13	2	22	100	80	84	46	46	72	23	85	23	67	18	58	21	0	1	0	0	1	102	1	0	0	0	6	74	0	0	2	1	3	30	0	0	1	1	1	25	16	1	1	0	0	5	90	0
4032	2	14	2	21	89	82	109	57	61	64	17	70	23	59	20	51	18	0	0	0	0	4	101	0	0	0	0	2	98	0	0	3	0	3	36	0	0	0	0	0	23	11	0	0	0	0	5	89	0
4035	2	15	1	26	98	88	94	90	48	60	23	66	22	66	19	54	21	0	0	0	0	0	120	1	2	0	0	4	103	0	0	2	1	2	30	0	1	2	2	3	23	16	1	0	0	0	6	107	2
4036	3	15	1	31	91	67	68	90	90	53	23	47	18	48	18	56	18	0	0	0	0	0	98	0	0	0	0	3	103	0	0	1	0	0	45	0	0	1	2	2	27	20	0	1	0	0	8	98	0
4037	3	18	1	25	94	51	64	74	47	43	15	55	15	52	15	43	15	0	0	0	0	1	111	0	0	0	0	0	116	0	0	0	0	4	66	0	0	0	1	0	33	19	0	0	0	0	3	116	0
4039	2	16	2	20	88	88	108	69	51	64	21	78	22	65	19	60	19	0	1	0	0	6	120	0	1	0	0	6	103	0	0	7	6	8	57	0	0	3	4	5	13	14	1	5	0	0	5	108	0
4040	3	17	2	19	91	67	94	67	43	56	20	48	18	50	16	46	18	0	0	0	0	0	168	0	0	0	0	0	141	0	0	1	0	4	84	0	0	0	1	0	32	17	0	1	0	0	0	142	0
4044	3	16	2	22	92	78	98	77	80	66	21	64	18	56	17	55	17	0	1	0	0	3	104	0	0	0	0	3	101	0	0	1	2	5	25	0	0	7	1	4	15	16	0	0	0	0	3	99	0
4046	3	14	2	30	86	94	99	71	73	87	34	92	25	96	29	65	25	0	2	0	0	0	64	2	1	0	0	6	44	0	0	4	0	4	14	0	0	3	1	4	9	10	6	0	0	0	3	63	2
4047	1	14	2	18	106	71	89	50	50	73	19	87	24	76	20	60	16	0	0	0	0	3	108	1	1	0	0	2	84	0	0	2	2	5	48	0	0	1	4	3	24	16	1	0	0	0	2	88	0
4048	1	16	1	18	16	71	70	50	44	63	20	58	22	62	21	57	16	0	0	0	0	0	127	0	0	0	0	0	108	0	0	0	0	5	56	0	0	0	0	0	22	12	0	0	0	0	1	121	0
4052	3	15	1	78	90	74	94	90	48	67	22	69	18	83	16	62	17	0	0	0	0	3	131	0	1	0	0	6	101	0	0	2	1	5	75	0	1	0	4	3	15	12	0	0	0	0	8	104	0
4057	3	13	1	18	94	67	78	76	48	71	18	75	18	87	20	60	18	0	2	0	0	2	93	0	0	0	0	5	70	0	0	0	0	2	35	0	0	0	1	0	21	13	0	1	0	0	2	91	2
4058	1	17	2	20	107	72	67	42	43	68	20	66	22	64	22	68	20	1	0	0	0	7	111	0	0	0	0	0	100	2	0	0	1	0	87	0	0	2	1	2	46	26	0	1	0	0	2	101	0
4061	1	14	1	20	95	67	65	45	61	59	22	65	22	66	20	57	21	0	0	0	0	2	135	0	1	0	0	0	107	0	0	1	1	2	62	0	0	2	3	5	24	17	0	1	0	0	7	103	0
4063	1	14	2	18	89	80	89	62	46	59	23	75	21	61	21	57	19	0	0	0	0	3	88	0	0	0	0	1	94	0	0	2	3	5	32	0	0	5	0	5	18	17	0	1	0	0	3	91	0
4067	1	16	2	28	90	73	90	67	52	63	20	79	19	68	18	59	17	0	0	0	0	8	117	0	0	0	0	6	114	0	0	2	3	9	53	0	0	7	7	5	23	21	0	1	0	0	5	121	0
4069	1	13	2	20	93	65	84	60	58	63	20	65	20	60	20	56	19	0	0	0	0	2	70	0	0	0	0	0	87	0	0	0	2	2	26	0	0	0	0	0	17	9	1	0	0	0	1	90	0
4077	1	13	2	21	93	63	88	53	46	55	23	74	21	66	18	52	17	0	0	0	0	0	92	0	0	0	0	0	76	0	0	3	1	5	20	0	0	0	1	0	16	10	0	0	0	0	1	82	0
4078	1	15	2	20	90	54	79	49	73	72	19	69	16	77	16	56	20	1	0	0	0	3	104	0	0	0	0	3	94	0	0	2	1	6	42	0	0	0	1	0	21	12	0	0	0	0	2	94	0
4501	2	14	1	23	87	71	74	81	65	68	21	64	23	63	20	74	19	0	0	0	0	0	75	0	1	0	0	0	66	0	0	0	0	1	33	2	0	0	0	1	13	8	0	0	0	0	1	69	0
4505	3	13	2	36	94	70	75	71	84	65	23	56	20	51	17	56	18	0	0	0	0	0	79	0	0	0	0	1	78	0	0	2	0	3	24	0	0	0	0	0	24	12	0	0	0	0	3	86	2
4506	3	14	2	43	104	59	77	65	65	64	18	60	18	51	18	57	18	0	0	0	0	3	86	0	0	0	0	5	107	0	0	1	1	5	45	0	0	0	0	0	14	7	0	0	0	0	5	107	0
4509	1	12	1	42	109	88	79	52	51	70	22	52	18	49	17	68	21	0	0	0	0	3	107	0	1	0	0	5	122	0	0	1	1	7	61	0	0	0	3	1	38	21	0	0	0	0	4	136	0
4512	1	15	1	22	94	77	84	65	48	59	18	63	21	66	21	56	16	0	1	0	0	4	120	0	0	0	0	0	117	0	0	0	3	2	76	0	0	2	5	3	13	9	0	1	0	0	0	121	0
4518	1	14	2	73	104	69	91	43	42	53	15	60	19	56	17	48	18	0	2	0	0	2	127	1	0	0	0	5	109	2	0	1	2	1	48	0	0	0	0	0	28	14	0	0	0	0	4	99	0
4519	3	15	2	21	116	79	58	59	69	55	19	65	21	64	19	55	16	0	0	0	0	2	111	0	0	0	0	2	97	0	0	0	0	4	30	0	0	0	1	1	33	18	0	1	0	0	1	99	0
4523	1	14	2	21	108	67	77	60	58	56	20	54	19	54	19	51	19	0	0	0	0	0	143	0	0	0	0	8	96	0	0	0	0	2	78	0	0	0	3	0	34	22	0	0	0	0	2	120	0
4524	3	13	2	19	93	68	87	57	50	60	20	62	21	60	18	54	18	0	0	0	0	5	93	0	0	0	0	6	84	1	0	0	1	3	38	0	0	0	3	0	21	12	0	0	0	0	5	78	0
4525	1	14	2	20	96	65	93	64	54	61	22	67	21	60	20	51	16	0	0	0	0	4	99	0	0	0	0	2	77	1	0	0	1	2	58	2	0	4	1	3	23	18	0	1	0	0	1	99	0
4530	2	15	2	18	97	70	108	76	60	58	22	60	18	52	17	46	16	0	2	0	0	29	75	0	0	0	0	3	110	0	0	10	7	7	66	0	1	8	5	6	20	22	0	0	0	0	0	132	0
4532	2	13	1	66	91	58	65	63	68	106	31	84	23	74	25	108	26	0	0	0	0	0	86	0	0	0	0	4	76	0	0	2	0	1	36	0	0	0	0	0	20	9	0	0	0	0	2	69	0
4533	1	16	1	18	85	76	94	54	44	47	23	55	26	55	22	46	20	0	0	0	0	2	92	0	0	0	0	0	75	0	0	0	0	0	46	0	0	1	1	1	27	14	0	0	0	0	0	89	0
4102	3	8	2	18	110	85	115	78	76	60	22	77	22	79	22	52	19	0	0	0	0	1	58	0	0	0	0	1	67	1	1	1	0	7	20	0	0	1	1	2	14	8	0	0	0	0	2	70	1
4104	3	11	2	22	98	68	68	75	45	68	21	89	23	75	21	67	17	0	0	0	0	3	73	0	1	0	0	1	69	0	0	3	1	4	20	0	0	0	1	1	18	11	0	0	0	0	2	70	0
4110	2	12	2	22	106	103	105	69	84	69	17	88	21	92	19	62	16	0	0	0	0	3	99	1	0	0	0	3	78	0	0	3	0	9	30	0	0	1	1	2	13	10	0	0	0	0	0	87	0
4112	2	10	2	25	102	76	101	75	74	87	21	88	22	93	21	63	19	0	0	0	0	3	60	0	0	0	0	2	58	0	0	0	0	3	18	0	0	1	0	9	9	12	0	0	0	0	2	64	0
4113	3	9	1	25	108	89	81	57	55	72	26	63	20	64	22	63	19	0	1	0	0	3	72	2	2	0	0	0	77	0	0	1	1	7	30	0	0	2	0	2	19	11	0	0	0	0	1	86	0
4114	2	10	2	27	94	78	107	59	90	74	23	99	21	73	19	66	19	0	0	0	0	2	82	2	1	0	0	5	62	0	0	0	4	3	17	0	0	3	1	1	13	9	0	0	0	0	5	75	0
4119	2	12	2	90	82	74	87	65	65	65	18	114	20	74	18	67	19	0	3	0	0	13	100	2	0	0	0	6	113	1	0	6	4	8	43	1	0	1	2	3	13	9	11	3	0	0	8	110	1
4120	2	12	2	78	109	89	91	71	90	60	21	58	20	53	17	56	18	0	0	0	0	4	84	0	1	0	0	2	80	2	0	0	2	3	34	0	0	1	2	2	24	15	0	2	0	0	3	90	0
4121	2	12	2	19	114	78	92	76	51	95	23	87	27	86	23	72	19	0	0	0	0	1	102	1	2	0	0	3	84	1	0	6	2	7	60	0	0	5	14	9	20	26	0	3	0	0	2	92	0
4122	2	12	2	18	112	102	97	38	41	72	20	79	21	70	18	65	17	0	2	0	0	4	90	0	0	0	0	2	96	0	0	0	4	4	35	0	0	1	2	3	21	14	0	1	0	0	3	98	0
4125	2	9	1	43	94	99	116	90	76	70	22	62	21	59	18	54	18	0	0	0	0	2	80	0	1	0	0	2	75	0	0	1	0	1	25	0	0	0	0	0	15	9	0	2	0	0	3	87	0
4126	3	13	2	20	97	89	76	51	56	68	17	55	16	53	14	52	12	0	0	0	0	4	90	0	0	0	0	3	78	0	0	1	1	2	27	0	0	1	2	2	17	10	2	1	0	0	2	90	0
4130	3	10	2	18	102	64	57	55	72	61	23	72	26	74	20	52	20	0	0	0	0	0	59	0	0	0	0	4	41	0	0	2	2	2	26	0	0	1	2	3	14	11	0	0	0	0	2	68	0
4131	3	12	2	26	126	74	98	62	90	62	21	60	21	54	18	55	17	0	0	0	0	1	90	0	0	0	0	3	79	0	0	0	0	0	42	0	0	2	0	2	12	8	0	0	0	0	3	91	0
4137	2	11	2	22	97	84	99	87	87	62	19	57	21	63	19	50	15	0	0	0	0	9	79	0	1	0	0	4	80	0	0	2	4	3	25	0	0	1	2	1	11	8	0	0	0	0	3	80	0
4138	2	12	2	27	121	74	100	64	77	53	18	56	17	54	16	47	17	0	0	0	0	4	92	0	0	0	0	2	82	0	0	5	1	9	33	0	0	1	0	1	21	10	0	0	0	0	5	84	0
4139	1	8	1	18	80	69	61	81	77	60.9231	20.3846	65.6923	20.7308	62.6154	19.2308	56.7692	18.3077	0	0	0	0	3	40	0	0	0	0	6	44	0	0	0	5	3	9	3	1	0	6	3	6	7	0	2	0	0	1	49	0
4140	3	11	2	18	100	68	95	69	57	61	18	108	20	89	17	59	16	0	0	0	0	4	60	1	0	0	0	1	66	0	0	0	0	0	28	0	0	2	0	2	21	14	0	0	0	0	3	75	0
4147	3	10	2	26	94	75	84	43	41	86	28	99	23	78	18	72	19	0	1	0	0	3	64	0	0	0	0	2	61	0	0	1	1	2	26	0	0	0	1	0	18	10	0	0	0	0	2	70	0
4155	2	10	2	28	94	67	98	79	74	106	31	128	32	108	26	92	23	0	0	0	0	4	57	0	1	0	0	3	53	0	0	1	0	2	12	0	0	0	0	0	10	5	1	0	0	0	1	60	0
4158	2	12	2	27	104	83	108	67	60	73	28	86	25	76	20	64	21	0	2	0	0	6	96	0	2	0	0	6	95	0	0	0	0	3	48	1	0	2	0	3	15	10	0	0	0	0	2	103	0
4160	3	13	2	23	88	80	98	73	66	75	20	84	22	67	20	59	18	0	0	0	0	6	106	2	0	0	0	2	94	0	1	7	0	7	35	0	0	2	0	1	22	12	0	0	0	0	2	101	0
4163	3	10	2	22	81	75	88	75	68	70	20	72	14	76	19	63	16	0	0	0	0	6	79	0	1	0	0	1	86	0	0	2	1	2	19	0	0	1	0	2	19	10	0	0	0	0	0	92	0
4164	3	9	2	24	102	67	80	75	77	76	26	76	22	80	24	76	21	0	0	0	0	2	83	1	1	0	0	5	68	0	0	6	2	7	27	0	0	1	0	1	14	10	0	1	0	0	3	81	0
4166	3	11	1	25	119	75	66	90	76	56	20	67	20	53	17	58	20	0	0	0	0	9	85	0	0	0	0	8	57	0	0	0	1	2	33	0	0	2	0	2	27	14	0	0	0	0	8	65	0
4170	1	10	1	25	103	75	77	66	42	88	25	88	27	93	24	80	21	1	0	0	0	4	82	6	0	0	0	6	66	0	0	1	1	8	28	0	0	2	1	2	17	13	2	0	0	0	3	73	0
4173	3	12	2	19	114	90	100	62	48	50	18	71	18	58	15	44	16	0	1	0	0	6	108	1	0	0	0	5	85	1	0	2	2	6	43	0	0	2	5	5	21	18	0	0	0	0	8	96	0
4174	2	13	1	78	88	78	108	78	45	67	22	79	24	62	19	51	19	0	0	0	0	2	83	0	0	0	0	0	78	0	1	2	0	5	44	0	0	1	2	3	15	12	0	2	0	0	1	84	0
4179	2	13	2	75	109	84	92	76	41	59	27	61	25	57	24	53	24	0	0	0	0	5	77	0	1	0	0	5	67	0	0	0	1	5	43	0	0	2	1	2	25	16	0	0	0	0	6	66	0
4192	2	10	2	18	103	80	104	75	87	76	24	89	27	80	27	65	22	0	0	0	0	5	75	0	0	0	0	1	69	1	0	1	2	4	31	0	0	0	1	1	14	9	2	1	0	0	4	73	1
4194	1	13	1	20	109	72	87	49	42	54	20	59	20	61	20	47	19	0	0	0	0	3	99	0	0	0	0	2	101	0	0	1	0	2	40	0	0	2	2	4	29	21	0	1	0	0	3	95	0
4202	3	10	2	19	114	92	107	77	62	70	23	74	20	62	18	60	20	0	0	0	0	0	105	0	0	0	0	2	77	0	0	0	0	3	39	0	0	0	0	0	15	9	0	0	0	0	1	86	0
4204	2	11	2	21	91	71	91	75	71	76	22	92	21	87	21	62	19	0	0	0	0	5	100	0	0	0	0	1	90	0	2	1	0	2	25	2	6	1	6	5	14	18	0	1	0	0	1	97	0
4206	1	12	2	22	94	78	77	40	41	55	18	72	19	69	18	59	15	0	0	0	0	2	105	0	0	0	0	5	72	0	0	2	3	6	28	0	0	2	2	4	15	12	0	1	0	0	1	91	0
4209	2	10	1	24	94	69	86	84	90	89	23	100	28	105	26	79	24	0	1	0	0	2	75	0	0	0	0	8	49	0	0	0	1	3	19	0	0	2	0	0	17	11	0	1	0	0	4	56	0
4213	1	10	2	54	107	75	94	#NULL!	#NULL!	61	19	53	22	64	20	67	19	0	2	0	0	5	83	2	1	0	0	4	90	4	0	4	0	6	52	0	1	7	6	9	16	19	0	1	0	0	6	92	1
4214	1	10	1	20	107	85	106	41	49	59	21	74	24	67	23	67	19	0	2	0	0	2	90	1	0	0	0	1	74	0	0	2	0	4	40	0	1	1	0	1	27	16	0	1	0	0	6	75	0
4215	2	13	2	22	109	100	107	76	70	62	23	70	23	75	22	60	21	0	0	0	0	2	106	0	1	0	0	6	80	0	0	3	5	7	35	0	0	1	0	1	26	15	1	1	0	0	4	97	1
Tap1676	4	15	2	18	91	#NULL!	#NULL!	#NULL!	#NULL!	54	22	56	22	54	20	49	19	0	0	0	0	2	102	0	0	0	0	3	92	0	0	0	0	0	50	0	1	0	1	1	25	14	0	0	0	0	1	97	0
Tap1205	4	15	1	28	94	#NULL!	#NULL!	#NULL!	#NULL!	56	21	62	19	58	16	52	16	0	0	0	0	4	135	0	0	0	0	3	116	0	0	1	1	0	93	0	0	1	1	1	47	25	0	0	0	0	3	112	0
Tap1733	4	16	2	19	107	#NULL!	#NULL!	#NULL!	#NULL!	50	15	50	17	48	15	45	13	0	1	0	0	5	162	0	0	0	0	3	146	1	1	7	2	9	66	0	0	4	3	4	35	22	0	1	0	0	2	145	0
Tap1140	4	16	1	24	95	#NULL!	#NULL!	#NULL!	#NULL!	48	17	51	16	48	16	46	15	0	0	0	0	5	123	0	0	0	0	5	112	0	0	2	0	5	86	0	0	0	1	0	36	16	0	1	0	0	0	115	0
Tap1734	4	16	2	18	90	#NULL!	#NULL!	#NULL!	#NULL!	56	19	73	19	57	17	46	16	0	0	0	0	1	119	0	0	0	0	6	96	0	0	0	0	6	55	0	0	1	2	1	38	22	0	0	0	0	2	104	0
Tap1507	4	16	1	22	84	#NULL!	#NULL!	#NULL!	#NULL!	68	21	75	24	60	20	54	19	0	0	0	0	0	137	4	0	0	0	0	124	0	5	4	1	7	41	0	1	2	3	3	15	12	1	0	0	0	3	112	0
Tap1143	4	17	1	27	93	#NULL!	#NULL!	#NULL!	#NULL!	48	20	55	18	54	17	45	18	0	0	0	0	1	140	0	0	0	0	1	125	1	0	2	1	0	93	0	0	1	0	0	80	42	0	0	0	0	0	128	0
Tap1954	4	17	2	18	99	#NULL!	#NULL!	#NULL!	#NULL!	60	24	65	22	63	19	53	20	0	0	0	0	2	136	0	0	0	0	3	124	0	0	0	0	7	56	0	0	0	1	1	29	16	0	0	0	0	3	133	0
Tap0176	4	18	1	18	92	#NULL!	#NULL!	#NULL!	#NULL!	44	19	57	17	59	15	52	18	0	0	0	0	11	115	0	0	0	0	0	136	5	0	5	0	7	89	0	0	0	3	3	33	22	0	0	0	0	3	150	0
Tap1865	4	14	2	18	101	#NULL!	#NULL!	#NULL!	#NULL!	44	20	53	19	55	17	50	17	0	0	0	0	4	139	0	0	0	0	2	133	4	0	9	4	14	55	1	0	3	5	3	24	18	0	0	0	0	1	134	0
Tap1096	4	14	2	18	105	#NULL!	#NULL!	#NULL!	#NULL!	55	24	60	22	68	23	53	20	0	0	0	0	2	123	0	0	0	0	1	114	3	0	1	0	1	83	0	0	0	5	1	30	19	0	1	0	0	0	114	0
Tap1864	4	14	2	18	105	#NULL!	#NULL!	#NULL!	#NULL!	57	19	62	17	60	18	54	16	0	1	0	0	3	129	0	0	0	0	1	116	1	0	3	2	1	78	0	0	8	1	7	45	30	0	0	0	0	3	117	0
Tap1724	4	14	1	19	92	#NULL!	#NULL!	#NULL!	#NULL!	49	17	46	18	48	17	44	15	0	0	0	0	2	148	0	0	0	0	1	128	1	0	2	1	2	84	0	0	1	2	3	27	18	0	0	0	0	1	127	0
Tap1876	4	14	2	21	93	#NULL!	#NULL!	#NULL!	#NULL!	46	20	60	23	54	21	42	19	0	0	0	0	2	133	0	0	0	0	0	109	0	0	0	0	1	79	0	0	0	1	1	35	18	0	0	0	0	2	109	0
Tap1748	4	14	2	90	104	#NULL!	#NULL!	#NULL!	#NULL!	45	19	47	13	40	14	42	14	0	0	0	0	4	112	0	0	0	0	1	118	0	0	2	0	1	82	0	0	0	1	1	39	19	1	2	0	0	4	120	0
Tap1802	4	14	2	19	108	#NULL!	#NULL!	#NULL!	#NULL!	62	18	62	19	62	17	50	16	0	0	0	0	0	144	0	0	0	0	0	129	0	0	2	3	1	64	0	0	1	2	1	48	25	0	0	0	0	0	126	0
Tap1757	4	14	2	22	95	#NULL!	#NULL!	#NULL!	#NULL!	45	18	46	19	46	18	47	19	0	0	0	0	3	141	0	1	0	0	2	117	1	1	0	0	2	91	0	0	0	1	1	44	21	0	0	0	0	2	124	0
Tap1693	4	13	2	18	100	#NULL!	#NULL!	#NULL!	#NULL!	61	14	72	19	60	17	54	17	0	0	0	0	5	151	0	0	0	0	1	129	4	0	5	4	8	88	6	0	2	8	5	45	31	0	0	0	0	0	125	0
Tap1506	4	13	2	19	91	#NULL!	#NULL!	#NULL!	#NULL!	60	23	56	20	51	20	56	18	0	0	0	0	5	96	1	0	0	0	3	104	0	0	8	1	7	47	0	0	5	0	5	22	16	1	0	0	0	3	109	0
Tap1278	4	13	2	19	89	#NULL!	#NULL!	#NULL!	#NULL!	67	23	77	24	70	24	64	21	0	0	0	0	3	64	0	0	0	0	2	65	0	0	1	0	1	23	0	0	1	0	2	11	8	0	0	0	0	1	70	0
Tap1103	4	13	1	27	109	#NULL!	#NULL!	#NULL!	#NULL!	67	20	79	22	64	22	58	18	0	0	0	0	2	121	2	0	0	0	0	105	0	1	3	2	3	65	0	0	2	3	5	36	24	0	1	0	0	1	111	0
Tap0349	4	12	1	41	95	#NULL!	#NULL!	#NULL!	#NULL!	94	22	65	20	59	20	78	22	0	0	0	0	0	121	0	0	0	0	3	89	0	0	4	1	4	53	1	0	1	2	1	33	18	0	0	0	0	7	101	0
Tap1657	4	12	2	18	94	#NULL!	#NULL!	#NULL!	#NULL!	62	22	72	24	59	26	62	19	0	0	0	0	2	93	0	0	0	0	1	82	1	0	1	0	4	37	0	0	1	3	3	15	13	0	0	0	0	0	91	0
Tap0502	4	10	1	18	104	#NULL!	#NULL!	#NULL!	#NULL!	63	20	69	24	65	22	56	19	0	0	0	0	1	111	0	0	0	0	2	89	0	0	3	0	4	53	0	0	0	0	0	21	12	1	0	0	0	1	101	0
Tap1196	4	10	2	40	109	#NULL!	#NULL!	#NULL!	#NULL!	69	21	67	23	62	19	59	20	1	0	0	0	3	81	0	1	0	0	3	87	0	0	4	2	7	24	0	0	0	0	0	22	11	0	0	0	0	2	91	0
Tap1519	4	10	1	20	107	#NULL!	#NULL!	#NULL!	#NULL!	64	26	64	28	62	24	67	23	0	0	0	0	3	99	0	0	0	0	1	96	0	0	1	0	3	51	0	1	1	0	1	28	17	0	0	0	0	0	91	0
Tap1441	4	8	1	20	93	#NULL!	#NULL!	#NULL!	#NULL!	91	23	93	24	80	22	82	19	1	1	0	0	2	55	0	0	0	0	0	71	11	0	0	0	0	25	4	1	0	4	2	16	12	0	0	0	0	6	75	1
Tap1937	5	15	1	23	90	#NULL!	#NULL!	#NULL!	#NULL!	61	15	82	18	68	15	51	14	0	0	0	0	2	155	1	0	0	0	1	137	0	0	1	0	1	103	0	0	0	1	1	27	16	1	1	0	0	2	124	0
Tap0974	5	15	1	22	98	#NULL!	#NULL!	#NULL!	#NULL!	61	20	50	22	55	21	49	19	0	0	0	0	1	123	0	0	0	0	1	109	0	0	0	0	2	72	0	0	1	0	1	37	19	0	0	0	0	3	89	0
Tap1900	5	15	2	20	97	#NULL!	#NULL!	#NULL!	#NULL!	74	20	81	22	77	19	64	15	0	0	0	0	3	123	0	0	0	0	5	103	3	0	2	2	6	57	0	0	0	1	0	19	11	0	0	0	0	0	131	0
Tap1946	5	16	2	22	90	#NULL!	#NULL!	#NULL!	#NULL!	64	20	68	21	74	21	59	18	0	0	0	0	7	94	0	0	0	0	5	93	0	0	3	1	5	31	0	0	0	2	2	27	17	0	2	0	0	3	96	0
Tap1955	5	17	2	20	90	#NULL!	#NULL!	#NULL!	#NULL!	77	22	86	23	76	20	65	19	0	0	0	0	2	147	0	0	0	0	1	114	0	0	1	1	3	54	0	0	0	0	0	25	15	1	0	0	0	1	126	0
Tap1841	5	17	2	25	95	#NULL!	#NULL!	#NULL!	#NULL!	52	17	55	16	50	15	46	15	0	0	0	0	3	135	0	0	0	0	4	132	3	0	2	5	4	86	0	1	1	9	2	49	34	0	0	0	0	2	138	0
Tap1854	5	14	2	22	87	#NULL!	#NULL!	#NULL!	#NULL!	63	20	71	19	61	19	67	17	2	0	0	0	3	134	0	0	0	0	0	124	0	0	0	0	0	89	1	0	1	0	1	42	23	0	0	0	0	0	124	0
Tap1866	5	14	1	21	89	#NULL!	#NULL!	#NULL!	#NULL!	71	23	58	19	54	19	58	19	0	0	0	0	5	106	0	0	0	0	5	92	0	0	2	1	27	49	0	0	1	0	1	22	11	0	0	0	0	1	104	0
Tap1853	5	13	1	63	90	#NULL!	#NULL!	#NULL!	#NULL!	51	18	67	20	55	18	52	18	0	1	0	0	14	100	0	0	0	0	1	115	0	0	1	1	3	60	0	0	0	7	3	16	12	0	0	0	0	0	107	0
Tap1546	5	13	1	69	112	#NULL!	#NULL!	#NULL!	#NULL!	50	22	51	19	52	18	50	19	0	0	0	0	3	141	0	0	0	0	5	119	0	0	0	0	5	106	0	0	0	3	2	43	25	0	0	0	0	0	135	0
Tap1817	5	13	2	50	111	#NULL!	#NULL!	#NULL!	#NULL!	64	22	64	20	59	19	50	21	0	0	0	0	1	137	0	0	0	0	1	129	1	0	2	0	6	79	0	0	0	2	0	41	23	0	0	0	0	0	128	0
Tap1714	5	13	2	18	109	#NULL!	#NULL!	#NULL!	#NULL!	53	19	58	20	60	20	47	18	0	0	0	0	0	130	0	0	0	0	1	116	0	0	2	0	6	68	0	1	3	1	3	31	20	0	0	0	0	0	120	0
Tap1426	5	12	2	24	108	#NULL!	#NULL!	#NULL!	#NULL!	73	22	59	20	56	18	63	18	0	1	0	0	3	101	0	1	0	0	2	102	0	0	1	2	4	54	0	0	2	2	3	29	18	0	0	0	0	0	114	0
Tap1668	5	12	2	90	95	#NULL!	#NULL!	#NULL!	#NULL!	52	19	60	22	51	20	49	17	0	0	0	0	8	104	0	0	0	0	5	91	4	0	8	4	12	35	0	0	1	7	4	24	21	0	0	0	0	5	89	0
Tap0464	5	12	2	72	115	#NULL!	#NULL!	#NULL!	#NULL!	60	21	65	24	55	21	52	19	0	0	0	0	1	115	0	0	0	0	0	101	0	0	2	0	2	63	0	0	2	0	2	33	20	0	0	0	0	1	104	0
Tap1823	5	12	2	24	112	#NULL!	#NULL!	#NULL!	#NULL!	77	20	68	20	55	21	51	19	0	1	0	0	4	107	0	0	0	0	1	105	0	0	1	1	4	63	0	0	1	10	3	20	20	0	0	0	0	3	100	0
Tap1834	5	12	2	22	112	#NULL!	#NULL!	#NULL!	#NULL!	61	17	59	22	56	19	52	17	0	0	0	0	3	114	0	0	0	0	0	109	1	0	2	2	7	50	0	0	3	3	5	36	25	0	1	0	0	0	110	0
Tap1677	5	12	2	18	123	#NULL!	#NULL!	#NULL!	#NULL!	63	22	80	21	67	19	65	16	0	0	0	0	8	80	0	0	0	0	2	73	0	0	0	1	2	42	0	0	0	1	1	28	15	0	0	0	0	2	84	0
Tap0454	5	12	2	18	103	#NULL!	#NULL!	#NULL!	#NULL!	77	21	79	19	78	18	68	19	0	0	0	0	1	94	0	0	0	0	3	79	1	0	0	3	2	18	0	0	0	0	0	26	14	3	0	0	0	2	89	0
Tap1370	5	11	2	18	97	#NULL!	#NULL!	#NULL!	#NULL!	53	21	64	22	59	19	48	19	0	0	0	0	2	96	0	0	0	0	1	84	0	0	3	1	4	25	0	0	3	3	4	19	16	0	0	0	0	4	88	0
Tap1297	5	11	2	19	91	#NULL!	#NULL!	#NULL!	#NULL!	57	23	55	24	57	20	50	20	0	0	0	0	2	107	2	0	0	0	5	86	0	0	5	4	6	33	0	0	2	6	3	21	18	0	1	0	0	1	102	0
Tap1250	5	10	2	21	102	#NULL!	#NULL!	#NULL!	#NULL!	73	20	85	22	76	21	60	19	0	0	0	0	2	103	1	0	0	0	3	86	3	0	0	1	3	59	1	1	1	7	5	13	14	1	0	0	0	3	94	1
Tap1523	5	10	2	19	94	#NULL!	#NULL!	#NULL!	#NULL!	56	19	74	23	73	20	57	17	1	1	0	0	5	122	2	1	0	0	1	108	1	0	5	2	9	44	1	0	0	1	1	23	14	0	0	0	0	2	113	0
Tap1366	5	10	1	22	94	#NULL!	#NULL!	#NULL!	#NULL!	57	21	60	20	55	21	52	18	0	0	0	0	0	104	0	0	0	0	0	91	0	2	1	2	3	30	0	0	1	3	3	18	13	0	0	0	0	2	97	0
Tap1242	5	10	2	18	103	#NULL!	#NULL!	#NULL!	#NULL!	62	22	74	25	69	21	56	22	1	0	0	0	2	85	0	0	0	0	2	78	0	0	0	1	1	32	0	0	0	1	0	24	12	0	0	0	0	0	86	0
Tap0372	5	10	1	20	96	#NULL!	#NULL!	#NULL!	#NULL!	67	25	68	23	64	19	59	19	0	0	0	0	3	126	0	1	0	0	1	110	2	0	1	2	3	78	2	0	0	2	2	35	23	0	0	0	0	2	121	0
Tap1004	5	9	1	42	100	#NULL!	#NULL!	#NULL!	#NULL!	78	26	60	26	59	24	71	21	0	2	0	0	5	63	0	0	0	0	10	66	6	0	0	0	4	20	0	0	0	0	0	15	8	0	0	0	0	6	67	0
Tap1660	6	15	1	22	104	#NULL!	#NULL!	#NULL!	#NULL!	47	16	48	17	55	18	45	14	0	1	0	0	4	153	0	0	0	0	0	135	2	0	3	1	6	88	0	0	4	1	2	53	31	0	0	0	0	2	138	0
Tap1091	6	15	1	30	91	#NULL!	#NULL!	#NULL!	#NULL!	48	21	60	17	56	18	42	18	0	0	0	0	3	130	0	0	0	0	1	118	1	0	1	4	3	73	0	0	0	2	0	43	22	0	0	0	0	1	111	0
Tap1847	6	15	1	69	93	#NULL!	#NULL!	#NULL!	#NULL!	44	18	47	17	48	15	41	16	1	0	0	0	4	123	0	1	0	0	2	132	0	0	1	3	3	81	0	0	0	4	4	26	16	1	0	0	0	2	136	0
Tap1726	6	15	2	26	114	#NULL!	#NULL!	#NULL!	#NULL!	61	23	66	21	67	21	59	19	0	0	0	0	1	110	0	0	0	0	2	90	0	0	2	0	3	57	0	0	0	1	1	34	19	0	0	0	0	0	105	0
Tap1819	6	16	2	22	91	#NULL!	#NULL!	#NULL!	#NULL!	47	17	62	16	65	17	43	14	0	0	0	0	0	116	0	1	0	0	3	150	0	0	1	0	0	117	0	1	1	5	3	42	25	0	2	0	0	0	161	0
Tap1947	6	17	2	24	85	#NULL!	#NULL!	#NULL!	#NULL!	56	17	57	18	51	19	51	17	0	1	0	0	11	123	1	1	0	0	7	119	1	2	0	2	14	64	0	0	0	4	2	12	10	0	2	0	0	2	119	0
Tap1936	6	18	1	22	92	#NULL!	#NULL!	#NULL!	#NULL!	60	19	63	19	57	19	51	16	0	0	0	0	2	137	0	1	0	0	0	134	2	0	0	8	6	61	0	0	0	0	0	36	16	0	0	0	0	1	129	0
Tap1505	6	14	1	20	89	#NULL!	#NULL!	#NULL!	#NULL!	43	18	52	19	49	19	45	18	0	0	0	0	1	153	0	0	0	0	6	116	0	0	2	1	4	72	0	0	1	2	3	45	28	0	1	0	0	2	133	0
Tap1761	6	14	2	19	92	#NULL!	#NULL!	#NULL!	#NULL!	64	19	64	19	60	18	56	17	0	0	0	0	5	128	0	0	0	0	0	109	1	0	1	3	1	48	1	0	0	1	0	29	14	0	0	0	0	1	128	0
Tap1860	6	14	2	18	104	#NULL!	#NULL!	#NULL!	#NULL!	52	17	71	19	58	20	52	15	0	0	0	0	2	157	0	0	0	0	1	134	0	0	2	1	4	78	0	0	0	1	1	40	23	0	0	0	0	1	139	0
Tap1836	6	13	1	21	94	#NULL!	#NULL!	#NULL!	#NULL!	59	22	68	20	67	20	51	20	0	0	0	0	5	128	1	0	0	0	0	122	0	1	1	0	3	31	0	0	1	0	0	26	15	0	0	0	0	2	120	0
Tap1169	6	13	2	29	98	#NULL!	#NULL!	#NULL!	#NULL!	64	27	60	29	55	30	58	26	0	0	0	0	0	108	0	0	0	0	1	86	0	1	4	0	6	43	0	0	0	3	2	16	10	0	0	0	0	3	90	0
Tap1742	6	13	2	19	102	#NULL!	#NULL!	#NULL!	#NULL!	55	22	56	23	55	22	50	22	0	0	0	0	3	106	0	0	0	0	0	92	0	1	0	0	0	54	0	0	1	0	1	26	14	0	0	0	0	0	93	0
Tap1547	6	13	2	18	102	#NULL!	#NULL!	#NULL!	#NULL!	57	24	59	27	56	21	47	19	0	0	0	0	2	93	0	0	0	0	1	92	1	0	3	0	3	50	0	0	2	2	2	29	18	0	0	0	0	0	89	0
Tap1310	6	13	2	25	102	#NULL!	#NULL!	#NULL!	#NULL!	70	26	71	27	67	28	64	25	0	0	0	0	2	84	0	0	0	0	1	87	0	0	2	1	3	40	0	0	1	2	3	13	10	0	0	0	0	2	95	0
Tap0531	6	12	2	24	128	#NULL!	#NULL!	#NULL!	#NULL!	54	20	62	21	52	19	51	19	1	0	0	0	8	91	0	0	0	0	3	92	1	0	0	0	5	41	0	0	0	2	1	22	13	1	1	0	0	4	101	0
Tap0442	6	12	2	18	116	#NULL!	#NULL!	#NULL!	#NULL!	64	22	65	22	58	20	55	19	0	1	0	0	5	91	0	0	0	0	0	94	0	0	0	1	3	28	0	0	0	0	0	32	18	0	0	0	0	1	93	0
Tap0525	6	11	2	23	98	#NULL!	#NULL!	#NULL!	#NULL!	68	22	77	23	65	21	63	21	0	0	0	0	12	98	0	0	0	0	4	84	2	0	1	0	0	36	0	0	0	4	4	22	16	1	1	0	0	1	104	0
Tap1404	6	11	2	18	100	#NULL!	#NULL!	#NULL!	#NULL!	66	21	66	21	61	19	53	14	2	0	0	0	1	123	4	1	0	0	1	117	0	0	3	1	6	41	1	0	1	1	3	30	17	1	1	0	0	1	130	2
Tap0510	6	11	1	18	119	#NULL!	#NULL!	#NULL!	#NULL!	63	17	63	18	66	17	54	17	0	1	0	0	0	120	0	0	0	0	2	105	3	0	1	1	2	51	0	0	1	0	1	30	15	3	0	0	0	2	104	0
Tap1516	6	10	2	21	101	#NULL!	#NULL!	#NULL!	#NULL!	54	26	57	26	65	22	55	22	0	0	0	0	5	67	0	0	0	0	12	61	0	1	1	4	0	26	0	0	0	0	1	11	6	0	0	0	0	2	79	0
Tap1249	6	10	1	18	94	#NULL!	#NULL!	#NULL!	#NULL!	64	20	63	23	63	22	55	17	0	0	0	0	1	108	0	1	0	0	4	86	0	0	1	3	5	43	1	0	0	0	0	16	10	0	0	0	0	3	91	1
Tap0689	6	10	2	22	81	#NULL!	#NULL!	#NULL!	#NULL!	90	21	92	28	81	28	82	19	0	1	0	0	5	89	1	1	0	0	6	87	3	0	5	6	7	16	0	0	2	0	2	22	14	0	0	0	0	1	109	0
Tap0399	6	10	2	18	114	#NULL!	#NULL!	#NULL!	#NULL!	64	22	74	30	68	25	58	18	1	0	0	0	1	82	1	1	0	0	0	75	1	0	5	0	4	31	1	0	3	2	7	8	12	0	0	0	0	1	74	0
Tap1381	6	9	2	23	108	#NULL!	#NULL!	#NULL!	#NULL!	65	21	60	25	63	19	59	17	3	2	0	0	6	104	1	0	0	0	6	94	2	2	4	8	8	28	0	2	0	9	4	19	16	1	1	0	0	4	94	1
Tap1541	6	9	2	25	102	#NULL!	#NULL!	#NULL!	#NULL!	84	27	99	28	110	26	83	21	0	2	0	0	0	75	2	0	0	0	4	64	3	2	1	0	2	24	0	0	2	0	2	16	10	0	0	0	0	6	64	0
Tap0275	6	8	2	19	110	#NULL!	#NULL!	#NULL!	#NULL!	70	22	72	27	67	23	54	19	0	0	0	0	7	74	0	1	0	0	5	61	0	0	5	2	4	22	0	0	2	3	3	12	9	0	0	0	0	6	76	0
[truncated: 21 more columns]
